# Supplementary material for: Data on the drug release profiles and powder characteristics of the ethyl cellulose based microparticles prepared by the ultra-fine particle processing system
Source: Data Brief. 2020 Feb 8;29:105269. doi: 10.1016/j.dib.2020.105269 (PMC7033531; doi:10.1016/j.dib.2020.105269)
Supplement: Multimedia component 1 [file mmc1.xml]

<?xml version="1.0" encoding="utf-8" standalone="no"?>
<data>
  <datasets>
    <author>wuchuanb@mail.sysu.edu.cn;chuanbin_wu@126.com</author>
    <type>0</type>
    <dataset>
      <value>6</value>
      <reason>Other (please explain)</reason>
      <comments>I have submitted my raw data as a supplementary data file along with my manuscript</comments>
    </dataset>
  </datasets>
</data>
